# Supplementary material for: AgGMP encoding GDP-D-mannose pyrophosphorylase from celery enhanced the accumulation of ascorbic acid and resistance to drought stress in Arabidopsis
Source: PeerJ. 2022 Feb 24;10:e12976. doi: 10.7717/peerj.12976 (PMC8882333; doi:10.7717/peerj.12976)
Supplement: Supplemental Information 1 [file peerj-10-12976-s001.csv]

Raw data 1: Root length (cm) of transgenic and non-transgenic A. thaliana lines treated with 0 mM mannitol.
Lines Replicate 1 Replicate 2 Replicate 3 Replicate 4 Replicate 5 Replicate 6
WT 3.4 3.3 3.2 3.0 2.7 2.3
AgCMP-1 1.8 2.3 3.0 2.9 2.3 3.0
AgCMP-2 3.3 3.9 3.4 3.6 3.2 2.5
AgCMP-5 3.0 3.1 2.9 2.8 3.8 2.4
Raw data 2: Root length (cm) of transgenic and non-transgenic A. thaliana lines treated with 300 mM mannitol.
Lines Replicate 1 Replicate 2 Replicate 3 Replicate 4
WT 2.0 1.6 1.6 1.7
AgCMP-1 1.9 2.1 2.3 2.1
AgCMP-2 2.5 2.0 2.0 2.0
AgCMP-5 1.7 1.7 1.8 2.1
Raw data 3: Cycle threshold values of AgGMP genes in RT-qPCR analysis.
Treatments 0 h 1 h 2 h 4 h 8 h 24 h
Replicates 1 2 3 1 2 3 1 2 3 1 2 3 1 2 3 1 2 3
Low temperature 26.02 26.14 26.27 26.69 26.57 26.57 25.42 25.16 25.19 30.10 30.90 30.60 25.72 25.15 25.39 26.24 26.01 25.91
High temperature 26.02 26.14 26.27 26.05 25.97 26.11 27.05 27.34 27.26 24.47 24.57 24.53 28.69 27.90 28.47 30.15 29.88 29.66
Salt 26.02 26.14 26.27 25.78 25.60 25.70 25.88 25.48 25.95 25.80 25.77 25.27 28.09 28.28 28.75 27.15 27.32 27.39
Drought 26.02 26.14 26.27 26.71 26.90 26.71 26.01 26.18 26.15 25.60 25.78 25.47 26.05 26.08 26.48 28.18 28.16 28.06
